# Supplementary material for: Evaluation of two rotational helmet technologies to decrease peak rotational acceleration in cycling helmets
Source: Sci Rep. 2022 May 11;12:7735. doi: 10.1038/s41598-022-11559-0 (PMC9095691; doi:10.1038/s41598-022-11559-0)
Supplement: Supplementary file 1 — Supplementary Information. [file 41598_2022_11559_MOESM1_ESM.xlsx]

## Sheet: Sheet1
Headform:	Hybrid III 50th Percentile
Anvil:	45 Angle Anvil surfaced with extra-fine grain sandpaper
Impact Velocity:	6.5 m/s						Means and Standard Deviations of Cycling Dataset, and Margin's of Effectiveness between Technologies
Date:	November 20th, 2015
Helmet	Location	Linear Acc. (g)	Rotational Acc. (rad/s^2)	White Matter Strain (%)	Grey Matter Strain (%)		Helmet	Location	Linear Acc. (g)	STDEV	%Change	Rot. Acc. (rad/s^2)	STDEV2	%Change 3	White Matter Strain (%)	STDEV3	%Change 5	Grey Matter Strain (%)	STDEV6	% Change
Standard Liner (SB1)	Front	102.9	9243.7	n/a	n/a		Standard Liner	Front	101.8	1	n/a	9266	75	n/a	0.4839	0.050346	n/a	0.75325	0.0129401	n/a
	Side	95.4	14615.1	0.7408	0.9552			Side	99.9	3.9	n/a	15227.5	554.7	n/a	0.756867	0.0301967	n/a	0.973567	0.0290011	n/a
	Crown	104.7	11106.8	0.4009	0.6331			Crown	124.9	1.9	n/a	11625.1	473.7	n/a	0.378433	0.0194567	n/a	0.597967	0.0304264	n/a
	Rear	109.7	3657.4	0.1676	0.2565			Rear	105.1	4.5	n/a	3760.9	129	n/a	0.159533	0.00726659	n/a	0.269067	0.0108859	n/a
Standard Liner (SB2)	Front	101.4	9349.6	0.5195	0.7441		MIPS Liner	Front	93.1	4.1	0.085	7919	548.9	0.1701	0.421967	0.0203178	0.127	0.69045	0.0203178	0.0834
	Side	102.4	15696.2	0.7917	1.007			Side	88.9	8.7	0.12	12149.1	780.1	0.2534	0.679567	0.0444632	0.1021	0.814633	0.0444632	0.1615
	Crown	126.6	11733.1	0.3672	0.5804			Crown	120	5.7	0.04	9714.8	197.9	0.1966	0.2757	0.111572	0.2716	0.4784	0.111572	0.1999
	Rear	100.8	3905.5	0.1535	0.2751			Rear	97.8	4.6	0.0746	3308.8	526.1	0.1367	0.204133	0.113482	-0.2796	0.350467	0.113482	-0.2323
Standard Liner (SB3)	Front	101	9204.7	0.4483	0.7624		Prototype	Front	82.7	13.1	0.231	5310.7	407.9	0.4269	0.330367	0.0159679	0.317	0.598867	0.0159679	0.2049
	Side	102	15371.1	0.7381	0.9585			Side	69.8	5.5	0.208	10412	716.6	0.4625	0.6354	0.0263672	0.1605	0.7543	0.0263672	0.2252
	Crown	126.6	12035.5	0.3672	0.5804			Crown	104.2	11.1	0.199	6227.5	269.8	0.464	0.2936	0.00450333	0.2242	0.5561	0.00450333	0.07
	Rear	104.7	3719.9	0.1575	0.2756			Rear	97	0.4	0.0835	3103.4	774.7	0.2118	0.133333	0.0184684	0.1642	0.230467	0.0184684	0.1434
MIPS Liner (SBM1)	Front	97.8	8545.1	0.4261	0.7523
	Side	95.8	13037.4	0.7309	0.8765
	Crown	114.1	3555.8	0.3451	0.6367
	Rear	102.7	9833.3	0.1329	0.2292
MIPS Liner (SBM2)	Front	90.4	7520.7	0.4399	0.6669
	Side	91.8	11834.5	0.6531	0.7488
	Crown	125.4	9824.8	0.335	0.5772
	Rear	93.5	3665.9	0.1445	0.245
MIPS Liner (SBM3)	Front	91.2	7691.3	0.3999	0.714
	Side	79.1	11575.5	0.6547	0.8186
	Crown	120.4	9824.8	0.147	0.2213
	Rear	97.2	2704.7	0.335	0.5772
Prototype #1 (SBP1)	Front	96.1	5246.7	0.3195	0.5127
	Side	75.8	9901.8	0.6096	0.7352
	Crown	109.4	6157.3	0.2884	0.5501
	Rear	104.6	3983.8	0.1545	0.2609
Prototype #2 (SBP2)	Front	70	5746.8	0.3487	0.6513
	Side	68.5	11231.3	0.6623	0.8281
	Crown	93.7	6525.4	0.2962	0.5591
	Rear	104	2526	0.125	0.2055
Prototype #3 (SBP3)	Front	82.1	4938.5	0.3229	0.6326
	Side	65.1	10102.9	0.6343	0.6996
	Crown	87.9	5999.7	0.2962	0.5591
	Rear	103.9	2800.5	0.1205	0.225
